# Supplementary material for: Down-Regulation of MicroRNA-223 Promotes Degranulation via the PI3K/Akt Pathway by Targeting IGF-1R in Mast Cells
Source: PLoS One. 2015 Apr 13;10(4):e0123575. doi: 10.1371/journal.pone.0123575 (PMC4395227; doi:10.1371/journal.pone.0123575)
Supplement: S1 File — (XLS) [file pone.0123575.s001.xls]

## Sheet: Sheet1
The data of fig. 1.
	control		IgE-mediated
	U6	miR-223	U6	miR-223
Ct	18.0961	25.8697	17.9778	24.7228
	18.5209	26.3887	16.8004	23.5723
	17.9177	26.0166	17.7468	24.1733
	18.0974	26.2629	18.2303	25.2451
