# Supplementary material for: Down-Regulation of MicroRNA-223 Promotes Degranulation via the PI3K/Akt Pathway by Targeting IGF-1R in Mast Cells
Source: PLoS One. 2015 Apr 13;10(4):e0123575. doi: 10.1371/journal.pone.0123575 (PMC4395227; doi:10.1371/journal.pone.0123575)
Supplement: S3 File — (XLS) [file pone.0123575.s003.xls]

## Sheet: Sheet1
The data of fig. 4.
	control	miR-inhibitor	miR-inhibitor+LY294002	control+LY294002		the total enzyme
OD	0.475	0.618	0.44	0.521		1.108
	0.513	0.568	0.51	0.531		1.073
	0.596	0.721	0.46	0.516		1.058
	0.595	0.741	0.51	0.553		1.21
	0.466	0.634	0.422	0.458		1.022
	0.5	0.693	0.49	0.601		1.114
