# Supplementary material for: Down-Regulation of MicroRNA-223 Promotes Degranulation via the PI3K/Akt Pathway by Targeting IGF-1R in Mast Cells
Source: PLoS One. 2015 Apr 13;10(4):e0123575. doi: 10.1371/journal.pone.0123575 (PMC4395227; doi:10.1371/journal.pone.0123575)
Supplement: S4 File — (XLS) [file pone.0123575.s004.xls]

## Sheet: Sheet1
The data of fig. 5C and 5D.
	wild-type				mutant
	Background	Firefly	Renila	Ratio	Background	Firefly	Renila	Ratio
mimics NC	120	778030	278540	0.357908	180	763200	273380	0.358051
	360	953460	333010	0.349019	240	856320	316590	0.369533
	400	1190500	424670	0.356499	320	968410	364980	0.37668
	440	982420	367170	0.37346	260	795430	321360	0.403813
223mimics	300	971670	235530	0.242163	240	673550	243560	0.361379
	300	789640	165810	0.209682	300	791250	337210	0.425956
	300	694120	130280	0.18734	360	865660	354300	0.409037
	140	782590	143400	0.183092	160	776810	326090	0.419661
inhibitor NC	160	1154660	325420	0.281732	240	1128350	330590	0.292835
	280	1019510	228300	0.223718	320	1038070	247730	0.23841
	240	1201590	217110	0.180522	320	1064030	274140	0.25742
	280	1011420	246840	0.243844	180	983160	265830	0.27025
223inhibitor	180	708150	231420	0.326624	180	1039660	266740	0.256436
	340	829860	221820	0.266998	280	1225370	275950	0.22502
	320	809800	244310	0.301416	400	1166250	289740	0.248179
	360	1055620	326110	0.308692	380	1045060	287290	0.274639
